# Supplementary material for: Inferring gene regulatory networks from single-cell multiome data using atlas-scale external data
Source: Nat Biotechnol. 2024 Apr 12;43(2):247–57. doi: 10.1038/s41587-024-02182-7 (PMC11825371; doi:10.1038/s41587-024-02182-7)
Supplement: Supplementary file 2 — Table 1: Information of ground truth data for the trans-regulation and TF–RE binding potential for PBMC data. Table 2: Details of eQTL data as ground truth for the cis-regulation for PBMCs. Table 3: Functional enrichment of cis-regulatory dominant gene. Table 4: Ground truth data for the trans-regulation and TF-RE binding potential for H1 cell line. Table 5: Details of Hi-C data as ground truth for the cis-regulation for PBMCs. Table 6: Details of Fig. 3b,c Table 7: Details of Fig. 4c,d. Table 8: Ground truth data information of the trans-regulation for PBMC data from the KnockTF database. [file 41587_2024_2182_MOESM2_ESM.xlsx]

## Sheet: Supplementary Table 1
The information of ChIP-seq data from Cristrome DB, used as ground truth data for the trans-regulation and TF-RE binding potential for PBMC data.
CistromeID	Transcription factor	Cell type	Original cell type
5967	MYC	naive B cells	B Lymphocyte
8481	RUNX1	myeloid DC	Myeloid_DCs
40215	IRF4	naive B cells	B Lymphocyte
41287	STAT1	classical monocytes	Monocyte
41288	STAT1	classical monocytes	Monocyte
41289	STAT1	classical monocytes	Monocyte
41290	STAT1	classical monocytes	Monocyte
41301	IRF1	classical monocytes	Monocyte
41302	IRF1	classical monocytes	Monocyte
41303	IRF1	classical monocytes	Monocyte
44092	ETS1	naive CD4 T cells	T Lymphocyte
44093	ETS1	naive CD4 T cells	T Lymphocyte
44094	ETS1	naive CD4 T cells	T Lymphocyte
44097	RUNX1	naive CD4 T cells	T Lymphocyte
44098	FOXP3	naive CD4 T cells	T Lymphocyte
45178	CTCF	naive B cells	B Lymphocyte
45444	CTCF	classical monocytes	Monocyte
47435	REST	naive CD4 T cells	T Lymphocyte
81223	RUNX1	classical monocytes	Monocyte
85986	SPI1	classical monocytes	Monocyte

## Sheet: Supplementary Table 2
The information of eQTL data, used as ground truth data for the cis-regulation for PBMCs.
Cell type	Abbreviation	PBMC Cell Type
CD4+ Naïve and Central Memory T cell	CD4 NC
CD4+ Effector memory and central memory T cell	CD4 ET
CD4+ SOX4 T cell	CD4
CD8+ Naïve and Central memory T cell	CD8 NC
CD8+ Effector memory T cell	CD8 ET	effector CD8 T cells
CD8+ S100B T cell	CD8 S100B
Natural killer cell	NK
Natural killer cell Recruiting	NK R
Immature and Naïve B cell	B IN	naive B cells
Memory B cell	B Mem	memory B cells
Plasma cell	Plasma	plasmacytoid DC
Classical Monocyte	Mono C	classical monocytes
Non-Classical Monocyte	Mono NC	non-classical monocytes
Dendritic cell	DC

## Sheet: Supplementary Table 3
Term	Overlap	P-value	Adjusted P-value	Old P-value	Old Adjusted P-value	Odds Ratio	Combined Score	Genes
GTEx Brain 20-29 vs 40-49 Down	22/250	6.32526e-05	0.0170782	0	0	2.7436	26.5262	TRPC7;KRT222;MSR1;CALCB;SLC12A5;LRRC38;AMBN;DIRAS2;CIB4;GAD2;PAX5;FGF5;RELN;CALCR;GRM4;FGF9;VWC2;TLL1;GPR139;IRF6;GPR158;KCNH1
GTEx Brain 20-29 vs 60-69 Down	19/250	0.00119297	0.107368	0	0	2.32793	15.67	KRT222;SLC12A5;SOWAHB;FRMPD4;WSCD2;COL25A1;LRRC38;DIRAS2;GPR22;ADAM11;KIAA1549L;HPCAL4;KCNT1;PITPNM3;CDH22;MAL2;GPR158;FREM3;KCNH1
GTEx AdiposeTissue 20-29 vs 70-79 Up	19/250	0.00119297	0.107368	0	0	2.32793	15.67	CRB2;CLUL1;CXADR;SMKR1;DPYS;WNT7B;DIRAS2;DNAJC22;CGN;C1QL4;CRHR1;EDA2R;CFC1;TCEAL5;FGF9;KCNMB2;HSD17B2;DYDC2;ZNF676
GTEx Muscle 20-29 vs 30-39 Up	18/250	0.00286294	0.135069	0	0	2.19253	12.8392	GRIA2;MUSK;COL25A1;MYBPH;SYT14;TACR1;CIDEC;EDA2R;C4ORF45;COMP;RFX8;CYP2A6;PSD2;NME9;CDH22;OSTN;CNTNAP4;CLVS1
GTEx Pituitary 20-29 vs 30-39 Down	18/250	0.00286294	0.135069	0	0	2.19253	12.8392	SLC22A6;COL25A1;GRIK3;MYBPH;STMN4;OXT;OLIG2;ABCC12;POU3F3;ART1;GGTLC2;FGF8;NLRP7;PRDM16;PLP1;FFAR1;CACNG3;IP6K3
GTEx Skin 20-29 vs 30-39 Up	17/250	0.0065033	0.135069	0	0	2.05868	10.3664	GUCY2C;LMO1;CPA3;CERS3;PIWIL1;CXADR;CKMT1A;TACR1;WFDC5;AADACL2;BTC;ALDH3B2;CDH22;VWC2;CHMP4C;MAL2;GALNT8
GTEx Stomach 20-29 vs 50-59 Up	17/250	0.0065033	0.135069	0	0	2.05868	10.3664	CLUL1;KCNE2;SOWAHB;ESRRB;CXCL17;TMPRSS2;ABCC12;CFC1;FA2H;CYP2C8;SLC9A4;TMEM125;RFX6;EPCAM;HSD17B2;CLDN18;BCL2L14
GTEx Bladder 20-29 vs 50-59 Up	17/250	0.0065033	0.135069	0	0	2.05868	10.3664	NECAB2;KIRREL3;TEX11;DAW1;CXCL1;PLA2G5;RHD;COMP;MYH1;LMX1A;WT1;COL4A4;FAM180B;UTS2;OSTN;ZNF732;ICOSLG
GTEx Brain 20-29 vs 70-79 Down	17/250	0.0065033	0.135069	0	0	2.05868	10.3664	KRT222;SUCNR1;SLC12A5;SOWAHB;FRMPD4;WSCD2;COL25A1;LRRC38;AMBN;DIRAS2;KIAA1549L;GAD2;RELN;GRM4;MAL2;GPR158;KCNH1
GTEx AdrenalGland 20-29 vs 50-59 Up	17/250	0.0065033	0.135069	0	0	2.05868	10.3664	ACBD7;MUSK;PTGDR2;WNT7B;HPN;SLC6A12;GLDN;POU3F3;ADH4;MFRP;MAP1LC3C;SAGE1;FFAR4;MUC7;KLRG2;STXBP6;ICOSLG
GTEx Ovary 20-29 vs 40-49 Up	17/250	0.0065033	0.135069	0	0	2.05868	10.3664	KRT222;WNT9B;CYP4F11;CHRDL1;CIDEC;POU3F3;HS3ST2;AADACL2;ART1;MYH1;SLC9A4;TBX22;RSPO3;C16ORF89;CACNG1;ZNF676;OR5B2
GTEx Ovary 20-29 vs 40-49 Down	17/250	0.0065033	0.135069	0	0	2.05868	10.3664	LMO1;PIWIL1;CLUL1;KCNG3;ATP8A2;PIWIL3;CITED1;FIGLA;LRRC38;FUT5;GLRA2;NLRP8;CCKBR;NLRP7;DPPA3;NLRP4;MUC7
GTEx Ovary 20-29 vs 50-59 Down	17/250	0.0065033	0.135069	0	0	2.05868	10.3664	CPA3;PIWIL1;PIWIL3;LRRC18;FIGLA;LRRC38;PTH2R;ABCC12;FUT5;GLRA2;CCKBR;NLRP7;DPPA3;NLRP4;ZP1;HSF5;NPTX2
GTEx Blood 20-29 vs 30-39 Down	16/250	0.0139546	0.188387	0	0	1.92635	8.22925	GAL3ST1;SLC12A5;CACNA1B;KIAA1549L;CABP1;GRPR;ELAVL3;ISL2;FGF8;GRM4;CDH22;PLP1;ADORA1;SMCO2;FFAR1;TAS2R4
GTEx Ovary 20-29 vs 30-39 Down	16/250	0.0139546	0.188387	0	0	1.92635	8.22925	PIWIL3;FIGLA;LRRC38;LAMB4;TMPRSS2;GAD2;SYT14;HTR5A;TCL1B;FUT5;NLRP7;DPPA3;APOH;GJB6;NLRP4;CNTNAP4
GTEx Liver 20-29 vs 50-59 Down	16/250	0.0139546	0.188387	0	0	1.92635	8.22925	PIWIL1;GLYATL2;CALCB;MUCL1;MMP1;SMOX;C9ORF131;ATP2B3;GOLGA6D;GJB6;FAM180B;UTS2;SOST;NPTX2;CCDC70;SOX4
GTEx Nerve 20-29 vs 50-59 Up	16/250	0.0139546	0.188387	0	0	1.92635	8.22925	KIRREL3;SLC6A13;EDA2R;OR52N2;DKK4;BTC;FGF5;SYNPR;CCKBR;PRB1;GJB6;KCNMB2;CNTN2;CPA6;F2RL2;IDO1
GTEx SalivaryGland 20-29 vs 60-69 Up	16/250	0.0139546	0.188387	0	0	1.92635	8.22925	NRSN1;FIGLA;ITIH6;SLC6A13;TEX35;GAD2;CHRDL1;CRHR1;CIDEC;DKK4;ADH4;MFAP4;RFX6;LMX1A;ZNF534;CYP2F1
GTEx Nerve 20-29 vs 60-69 Up	16/250	0.0139546	0.188387	0	0	1.92635	8.22925	ALK;SLC6A13;LHFPL4;CYP4F11;FER1L6;EDA2R;OR52N2;BTC;FGF5;SYNPR;PRB1;GJB6;CNTN2;ZNF676;F2RL2;IDO1
GTEx Blood 20-29 vs 50-59 Up	16/250	0.0139546	0.188387	0	0	1.92635	8.22925	C11ORF40;DPYS;FGL1;OR51D1;OR52N1;OR51M1;DNAJC22;CYP4F11;CYP3A4;CYP8B1;MMP26;C9;APOH;ALB;OR56A3;F2RL2
GTEx Ovary 20-29 vs 30-39 Up	15/250	0.0282263	0.200555	0	0	1.79552	6.40552	CAV3;WSCD2;CYP3A43;TAS2R46;CXCL1;CYP4F11;INMT;HS3ST2;MUC7;RSPO3;C16ORF89;TLL1;ICOSLG;IP6K3;IDO1
GTEx Stomach 20-29 vs 40-49 Up	15/250	0.0282263	0.200555	0	0	1.79552	6.40552	KCNE2;SOWAHB;PLA2G1B;CXCL17;TMPRSS2;FER1L6;CFC1;CYP2C8;SLC9A4;TMEM125;RFX6;HSD17B2;CLDN18;MAL2;BCL2L14
GTEx AdrenalGland 20-29 vs 70-79 Down	15/250	0.0282263	0.200555	0	0	1.79552	6.40552	CPA3;CAV3;SOWAHB;UGT1A1;EBF2;ATP2B3;CIDEC;AADACL2;CASP14;MYH1;KCNMB2;CHST13;FOXD4L3;KIAA0319;CACNG3
GTEx Ovary 20-29 vs 60-69 Down	15/250	0.0282263	0.200555	0	0	1.79552	6.40552	CPA3;KCNG3;PIWIL3;FIGLA;LRRC38;ABCC12;CLDN5;FUT5;RELN;NLRP7;DPPA3;SCNN1B;NLRP4;MARVELD3;NPTX2
GTEx Skin 20-29 vs 70-79 Up	15/250	0.0282263	0.200555	0	0	1.79552	6.40552	GUCY2C;LMO1;CERS3;CXADR;MUCL1;WNT7B;FLT4;WFDC5;AADACL2;CLDN5;CASP14;ALDH3B2;CHMP4C;MAL2;IRF6
GTEx Skin 20-29 vs 70-79 Down	15/250	0.0282263	0.200555	0	0	1.79552	6.40552	FRMPD4;MMP1;AMBN;FABP9;DAW1;CXCL1;SYT14;THY1;FER1L6;CIDEC;FGF5;GLRA2;COL8A1;LYG2;GPR158
GTEx Colon 20-29 vs 50-59 Up	15/250	0.0282263	0.200555	0	0	1.79552	6.40552	PLGLB1;C4ORF47;C1QL4;CRHR1;EDA2R;LRRC52;AADACL2;COMP;SYNPR;SLCO1B3;FAM180B;SMCO2;COL8A1;C16ORF89;ZNF676
GTEx Muscle 20-29 vs 60-69 Up	15/250	0.0282263	0.200555	0	0	1.79552	6.40552	GRIA2;CALCB;WSCD2;COL25A1;MYBPH;SYT14;FER1L6;EDA2R;COMP;FGF6;MFAP4;RFX8;PSD2;FAM180B;OSTN
GTEx Muscle 20-29 vs 70-79 Up	15/250	0.0282263	0.200555	0	0	1.79552	6.40552	CALCB;MUSK;COL25A1;MYBPH;THY1;TACR1;FER1L6;EDA2R;COMP;ADH4;RFX8;PSD2;NME9;OSTN;CPA6
GTEx Esophagus 20-29 vs 60-69 Up	15/250	0.0282263	0.200555	0	0	1.79552	6.40552	DIRAS2;SLC6A11;PKD2L2;CRHR1;OR52N2;HS3ST2;AADACL2;COMP;MFAP4;ANKFN1;FGF9;LMX1A;CDH22;FAM180B;C16ORF89
GTEx Vagina 20-29 vs 40-49 Down	15/250	0.0282263	0.200555	0	0	1.79552	6.40552	SOWAHB;SMKR1;CKMT1A;TMPRSS2;CNFN;FER1L6;KLK10;ALDH3B2;FUT5;SLC9A4;GJB6;GJB7;MAL2;CYP2F1;TGM3
GTEx Vagina 20-29 vs 50-59 Up	15/250	0.0282263	0.200555	0	0	1.79552	6.40552	GLYATL2;MRGPRX3;SLC5A11;GP5;GUCY2F;POU3F3;FGF5;COMP;ADH4;TCEAL5;WT1;KCNMB2;C16ORF89;CNTN2;CACNG1
GTEx SmallIntestine 20-29 vs 40-49 Up	15/250	0.0282263	0.200555	0	0	1.79552	6.40552	OR52H1;NRSN1;KCNC2;TMEM132B;WNT9B;LHFPL4;SYT14;AADACL2;CASP14;ARMC3;APOH;C9;SLCO1B3;ALB;CACNA1S
GTEx Nerve 20-29 vs 70-79 Down	15/250	0.0282263	0.200555	0	0	1.79552	6.40552	SUCNR1;BNC1;DIRAS2;CXCL17;CIDEC;ART1;COMP;TMEM125;LMX1A;MAP1LC3C;CLDN14;SCNN1B;COL4A4;AOX1;OSTN
GTEx Lung 20-29 vs 30-39 Up	15/250	0.0282263	0.200555	0	0	1.79552	6.40552	GLYATL2;UGT1A1;FRMPD4;BNC1;USH1C;SOX14;KCNK16;KCNA5;CYP4F11;SMIM9;COMP;VWC2;MUC7;DUXA;CYP2F1
GTEx Heart 20-29 vs 40-49 Down	15/250	0.0282263	0.200555	0	0	1.79552	6.40552	PCSK1;CXADR;NRSN1;PTGDR2;LRRC38;GPR22;ILDR1;DAW1;LOXL4;TACR1;FGF5;CSRP3;CHAC2;CFTR;IDO1
GTEx Stomach 20-29 vs 30-39 Up	15/250	0.0282263	0.200555	0	0	1.79552	6.40552	CLUL1;KCNE2;SOWAHB;PTGDR2;PLA2G1B;CXCL17;TMPRSS2;CFC1;SLC9A4;TMEM125;RFX6;CCKBR;APOH;HSD17B2;CLDN18
GTEx Skin 20-29 vs 40-49 Down	15/250	0.0282263	0.200555	0	0	1.79552	6.40552	GRIA2;MUCL1;LRRC38;AMBN;FABP9;TMPRSS2;DGAT2L6;WFDC5;CIDEC;CASP14;RBP2;SEC14L6;GJB6;LYG2;TGM3
GTEx Thyroid 20-29 vs 40-49 Down	14/250	0.0537052	0.241673	0	0	1.66617	4.87229	KCNG3;UGT1A1;MMP1;CIB4;USH1C;KCNK16;CIDEC;WT1;ARMC3;MUC7;TNR;WFDC13;CCL26;CLVS1
GTEx Vagina 20-29 vs 60-69 Down	14/250	0.0537052	0.241673	0	0	1.66617	4.87229	SOWAHB;BNC1;LRRC38;TMPRSS2;CNFN;FABP12;CD1B;KLK10;DKK4;CASP14;ALDH3B2;FUT5;GJB6;TGM3
GTEx Blood 20-29 vs 30-39 Up	14/250	0.0537052	0.241673	0	0	1.66617	4.87229	CPA3;OLFML2B;DPYS;FGL1;CABP5;TWIST2;TREML4;MMP26;NLRP7;C9;CLDN18;CYP2E1;CFTR;F2RL2
GTEx Stomach 20-29 vs 40-49 Down	14/250	0.0537052	0.241673	0	0	1.66617	4.87229	ALK;CEBPE;SLC7A14;KCNA5;TACR1;GRPR;VWA5B1;CRHR1;ELAVL3;CASP14;MYH1;CR1L;ZNF157;ANKS1B
GTEx Esophagus 20-29 vs 50-59 Up	14/250	0.0537052	0.241673	0	0	1.66617	4.87229	DIRAS2;SLC5A11;EDA2R;AADACL2;ANKFN1;FGF9;LMX1A;KCNMB2;FAM186A;FAM180B;SHOX;ADORA1;C16ORF89;DYDC2
GTEx Lung 20-29 vs 40-49 Up	14/250	0.0537052	0.241673	0	0	1.66617	4.87229	GLYATL2;STMND1;CYP4F11;C20ORF85;ARMC3;KCNMB2;VWC2;HYDIN;MUC7;DYDC2;RBM20;OSTN;CYP2F1;TGM3
GTEx Breast 20-29 vs 30-39 Down	14/250	0.0537052	0.241673	0	0	1.66617	4.87229	CALCB;MUCL1;SOWAHB;CKMT1A;ILDR1;TMPRSS2;CGN;PAX5;ABCC12;FA2H;ALDH3B2;TMEM125;FFAR4;ADORA1
GTEx BloodVessel 20-29 vs 60-69 Down	14/250	0.0537052	0.241673	0	0	1.66617	4.87229	LMO1;GLYATL2;PLA2G1B;WNT9B;USH1C;HPCAL4;CIDEC;TOX2;MAP1LC3C;AOX1;CCDC87;MAPT;PDZD9;BVES
GTEx Pituitary 20-29 vs 50-59 Up	14/250	0.0537052	0.241673	0	0	1.66617	4.87229	GLYATL2;FGL1;CYP3A43;CXCL17;TACR1;CYP3A4;FER1L6;FGF5;CALCR;RFX6;HSD17B2;SLCO1B3;MUC7;LYG2
GTEx Pituitary 20-29 vs 40-49 Up	14/250	0.0537052	0.241673	0	0	1.66617	4.87229	MESP2;ACBD7;GLYATL2;FGL1;WNT9B;PLA2G5;TACR1;OLIG2;CYP4F11;HS3ST2;COMP;CASP14;RFX6;VWC2
GTEx Lung 20-29 vs 60-69 Down	14/250	0.0537052	0.241673	0	0	1.66617	4.87229	MESP1;LINGO4;CKMT1A;WNT7B;FGL1;CXCL17;CD1B;LRRC52;FA2H;C16ORF89;CCDC87;FFAR1;CFTR;WFDC13
GTEx AdiposeTissue 20-29 vs 30-39 Up	14/250	0.0537052	0.241673	0	0	1.66617	4.87229	PLGLB1;SLC7A14;HSD17B13;CD1B;POU3F3;COMP;P2RX6;OTOA;CALCR;RFX6;FAM180B;ZNF534;GALNT8;CNTNAP4
GTEx Colon 20-29 vs 30-39 Up	14/250	0.0537052	0.241673	0	0	1.66617	4.87229	PIWIL1;PLGLB1;DPYS;CYP3A43;WNT9B;C1QL4;PSORS1C1;RHD;COMP;SYNPR;FGF8;SLCO1B3;ZNF676;CCDC73
GTEx Uterus 20-29 vs 60-69 Down	14/250	0.0537052	0.241673	0	0	1.66617	4.87229	CPA3;OR2C3;RBFOX3;DIRAS2;DNAJC22;SYT14;THY1;SDSL;CD1B;CIDEC;PGBD5;MMP26;HSD17B2;CCDC87
GTEx Kidney 20-29 vs 70-79 Up	14/250	0.0537052	0.241673	0	0	1.66617	4.87229	CRB2;CPA3;TRPC7;SLC22A6;UGT1A1;DPYS;TEX11;SYT14;COMP;APOH;MUC7;CHST13;RNF183;CFTR
GTEx Prostate 20-29 vs 40-49 Up	14/250	0.0537052	0.241673	0	0	1.66617	4.87229	PIWIL1;TEX11;MYBPH;GAD2;ABCC12;POU3F3;MYH1;ARMC3;RFX4;C9;APOH;SLCO1B3;ADAM7;TGM3
GTEx Breast 20-29 vs 50-59 Up	14/250	0.0537052	0.241673	0	0	1.66617	4.87229	GRIA2;HSD17B13;GRPR;SYNPR;P2RX6;OTOA;UCHL1;ANKFN1;CALCR;GJB6;FAM180B;SHOX;OSTN;CPA6
GTEx Breast 20-29 vs 50-59 Down	14/250	0.0537052	0.241673	0	0	1.66617	4.87229	LINGO4;PLA2G1B;CKMT1A;ILDR1;GPT;KLF15;RHD;SLC9A4;TMEM125;EPCAM;HSD17B2;FFAR4;ADORA1;GJB7
GTEx Nerve 20-29 vs 70-79 Up	14/250	0.0537052	0.241673	0	0	1.66617	4.87229	ALK;SLC6A13;GRIK3;CYP4F11;EDA2R;BTC;FGF5;SYNPR;PRB1;PSD2;GJB6;CNTN2;F2RL2;IDO1
GTEx Thyroid 20-29 vs 30-39 Down	14/250	0.0537052	0.241673	0	0	1.66617	4.87229	KCNG3;NRSN1;MUCL1;CXCL17;GAD2;VWA5B1;SMIM9;CASP14;ALDH3B2;MYH1;CCKBR;TNR;CACNA1S;CNTNAP4
GTEx Uterus 20-29 vs 30-39 Down	14/250	0.0537052	0.241673	0	0	1.66617	4.87229	SLC22A6;GLYATL2;NRSN1;RASL10A;ILDR1;TEX35;SYT14;GUCY2F;ALDH3B2;SLC9A4;PGBD5;MMP26;HSD17B2;CHMP4C
GTEx Skin 20-29 vs 40-49 Up	14/250	0.0537052	0.241673	0	0	1.66617	4.87229	PIWIL1;MMP1;FGL1;SLC7A14;LHFPL4;THY1;EDA2R;ADH4;RFX8;ISL2;UCHL1;APOH;ALB;C16ORF89
GTEx Uterus 20-29 vs 40-49 Down	13/250	0.0959163	0.340755	0	0	1.53828	3.60617	CPA3;GRIA2;NRSN1;ATP8A2;TMEM132B;GPR22;ILDR1;SYT14;CD1B;FA2H;MMP26;HSD17B2;IDO1
GTEx Skin 20-29 vs 30-39 Down	13/250	0.0959163	0.340755	0	0	1.53828	3.60617	KCNC2;MMP1;AMBN;FABP9;CXCL1;SYT14;FER1L6;CYP19A1;CIDEC;FGF5;GLRA2;LYG2;GPR158
GTEx AdrenalGland 20-29 vs 60-69 Down	13/250	0.0959163	0.340755	0	0	1.53828	3.60617	CALR3;PCYT1B;CAV3;SOWAHB;CKMT1A;ILDR1;DNAJC22;ATP2B3;PPP1R1C;TRIM36;C5ORF60;FFAR1;ZNF541
GTEx Breast 20-29 vs 70-79 Down	13/250	0.0959163	0.340755	0	0	1.53828	3.60617	LINGO4;ITIH6;ILDR1;DNAJC22;USH1C;TMPRSS2;CGN;GP5;ABCC12;ALDH3B2;TMEM125;EPCAM;HSD17B2
GTEx BloodVessel 20-29 vs 30-39 Up	13/250	0.0959163	0.340755	0	0	1.53828	3.60617	CPA3;GRIA2;WSCD2;DPYS;POU3F3;KCNMB2;MUC7;GJB7;SOST;CMTM2;CPA6;ICOSLG;KCNH1
GTEx Prostate 20-29 vs 30-39 Up	13/250	0.0959163	0.340755	0	0	1.53828	3.60617	PIWIL1;OR13G1;TEX11;DAW1;SOX14;TEX35;VWA5B1;ABCC12;PLCZ1;RFX4;ARMC3;SMCO2;CMTM2
GTEx Colon 20-29 vs 50-59 Down	13/250	0.0959163	0.340755	0	0	1.53828	3.60617	GUCY2C;SOWAHB;UGT1A1;ILDR1;TMPRSS2;PAX5;FER1L6;TMEM125;EPCAM;FFAR4;MAL2;CFTR;BCL2L14
GTEx Blood 20-29 vs 70-79 Up	13/250	0.0959163	0.340755	0	0	1.53828	3.60617	IL22;OR52H1;FGL1;CYP4F11;CYP3A4;CYP8B1;ADH4;DAO;APOH;C9;ALB;RGN;CYP2E1
GTEx Blood 20-29 vs 70-79 Down	13/250	0.0959163	0.340755	0	0	1.53828	3.60617	NECAB2;RFTN2;ACBD7;CD163L1;LYSMD1;CYP19A1;RGMA;TCL1B;MYH1;SAMD15;MATN1;IMPG2;TAS2R4
GTEx AdiposeTissue 20-29 vs 50-59 Up	13/250	0.0959163	0.340755	0	0	1.53828	3.60617	GRIA2;PLGLB1;DIRAS2;EDA2R;POU3F3;COMP;P2RX6;CALCR;FAM180B;UTS2;F2RL2;GALNT8;CNTNAP4
GTEx AdiposeTissue 20-29 vs 40-49 Up	13/250	0.0959163	0.340755	0	0	1.53828	3.60617	MUCL1;SLC7A14;EDA2R;POU3F3;COMP;P2RX6;OTOA;CALCR;FAM180B;VWC2;F2RL2;GALNT8;CNTNAP4
GTEx Breast 20-29 vs 40-49 Up	13/250	0.0959163	0.340755	0	0	1.53828	3.60617	NECAB2;PLA2G1B;DPYS;CXCL17;PTH2R;CYP19A1;CRHR1;ADH4;ANKFN1;GJB6;MUC7;RSPO3;MYH4
GTEx Pituitary 20-29 vs 70-79 Up	13/250	0.0959163	0.340755	0	0	1.53828	3.60617	EPB42;FGL1;CYP3A43;MYBPH;CXCL17;CXCL1;PLA2G5;TACR1;HS3ST2;COMP;RFX6;HSD17B2;MUC7
GTEx Colon 20-29 vs 60-69 Down	13/250	0.0959163	0.340755	0	0	1.53828	3.60617	GUCY2C;SOWAHB;UGT1A1;ILDR1;TMPRSS2;FER1L6;TMEM125;EPCAM;HSD17B2;FFAR4;MAL2;CFTR;BCL2L14
GTEx Skin 20-29 vs 50-59 Up	13/250	0.0959163	0.340755	0	0	1.53828	3.60617	GUCY2C;PIWIL1;LRRC18;CAV3;LHFPL4;PLA2G5;ISL2;RFX8;UCHL1;FGF9;LMX1A;C16ORF89;GALNT8
GTEx Colon 20-29 vs 70-79 Up	13/250	0.0959163	0.340755	0	0	1.53828	3.60617	WSCD2;DPYS;ESRRB;KIAA1549L;PLA2G5;COMP;WT1;ARMC3;PLP1;SMCO2;COL8A1;ZNF676;NPTX2
GTEx Kidney 20-29 vs 50-59 Up	12/250	0.160481	0.408773	0	0	1.41184	2.58307	NECAB2;CRB2;TRPC7;TCL1B;SLC22A6;DAO;SLC7A9;PLA2G1B;APOH;DPYS;ALB;SOST
GTEx SalivaryGland 20-29 vs 50-59 Up	12/250	0.160481	0.408773	0	0	1.41184	2.58307	WFDC8;MFAP4;NRSN1;RFX6;TBX22;KCNMB2;SLCO1B3;ITIH6;GAD2;CYP2F1;CRHR1;CIDEC
GTEx Kidney 20-29 vs 40-49 Up	12/250	0.160481	0.408773	0	0	1.41184	2.58307	CRB2;COMP;TRPC7;SLC22A6;UGT1A1;DPYS;MUC7;SYT14;ADAM7;CYP4F11;HPCAL4;CFTR
GTEx Spleen 20-29 vs 40-49 Up	12/250	0.160481	0.408773	0	0	1.41184	2.58307	GGTLC2;COMP;CLUL1;APOH;C9;FGL1;COL8A1;RSPO3;RNF183;CYP3A4;EDA2R;PSORS1C1
GTEx Spleen 20-29 vs 40-49 Down	12/250	0.160481	0.408773	0	0	1.41184	2.58307	NECAB2;FUT5;FGF8;CAV3;IL23R;NLRP4;OR2L5;VWC2;BEST3;UTF1;OR52N2;RHD
GTEx Uterus 20-29 vs 50-59 Down	12/250	0.160481	0.408773	0	0	1.41184	2.58307	CPA3;OR2C3;PGBD5;CD163L1;BNC1;MMP1;DIRAS2;HSD17B2;KCNA5;SYT14;THY1;CIDEC
GTEx Breast 20-29 vs 60-69 Up	12/250	0.160481	0.408773	0	0	1.41184	2.58307	AADACL2;UCHL1;CALCR;CLDN14;GJB6;MCCD1;FAM180B;SHOX;OSTN;CYP19A1;CRHR1;IDO1
GTEx Breast 20-29 vs 60-69 Down	12/250	0.160481	0.408773	0	0	1.41184	2.58307	FA2H;ARHGEF35;LINGO4;RELN;TMEM125;MUCL1;EPCAM;FFAR4;ADORA1;ILDR1;USH1C;GPT
GTEx Bladder 20-29 vs 40-49 Up	12/250	0.160481	0.408773	0	0	1.41184	2.58307	AADACL2;COMP;ISL2;CSRP3;RBFOX3;FGL1;WIPF3;VWC2;WFDC10B;MAPT;ICOSLG;IP6K3
GTEx BloodVessel 20-29 vs 70-79 Up	12/250	0.160481	0.408773	0	0	1.41184	2.58307	FGF5;GRIA2;NRSN1;WSCD2;DPYS;MYH15;KCNMB2;ALB;MUC7;TNR;SOST;OLIG2
GTEx Ovary 20-29 vs 70-79 Up	12/250	0.160481	0.408773	0	0	1.41184	2.58307	DIRAS2;CYP3A43;TAS2R46;MUC7;RSPO3;ADRB1;WFDC10B;LPA;CYP4F11;CYP19A1;POU3F3;OR2A25
GTEx Blood 20-29 vs 60-69 Down	12/250	0.160481	0.408773	0	0	1.41184	2.58307	ACBD7;ZNF285;SAMD15;SERPINE3;HPN;LYSMD1;C15ORF65;TULP1;AP3B2;CYP19A1;IMPG2;TAS2R4
GTEx Muscle 20-29 vs 70-79 Down	12/250	0.160481	0.408773	0	0	1.41184	2.58307	FA2H;ALDH3B2;MAP1LC3C;EPCAM;FIGLA;TMEM132B;CXCL17;TMPRSS2;CYP4F11;VWA5B1;TGM3;BCL2L14
GTEx Heart 20-29 vs 70-79 Down	12/250	0.160481	0.408773	0	0	1.41184	2.58307	FGF5;RYR2;CSRP3;CXADR;MARS2;GPR22;ILDR1;CHAC2;BVES;HPCAL4;FER1L6;BEST3
GTEx Liver 20-29 vs 70-79 Down	12/250	0.160481	0.408773	0	0	1.41184	2.58307	COMP;MSR1;OLFML2B;WT1;MMP1;SMOX;WNT9B;MAP1LC3B2;TACR1;NPTX2;CYP19A1;CIDEC
GTEx Pituitary 20-29 vs 30-39 Up	12/250	0.160481	0.408773	0	0	1.41184	2.58307	AADACL2;RFX6;LMX1A;MCCD1;FGL1;HSD17B2;MUC7;ACCSL;ZP1;GPR139;HTR5A;C4ORF45
GTEx Lung 20-29 vs 70-79 Up	12/250	0.160481	0.408773	0	0	1.41184	2.58307	COMP;FRMPD4;BNC1;TEX11;VWC2;SOX14;IL12A;SOST;NPTX2;SMIM9;EDA2R;IDO1
GTEx SmallIntestine 20-29 vs 50-59 Up	12/250	0.160481	0.408773	0	0	1.41184	2.58307	BTC;FGF5;GRIA2;PCYT1B;NRSN1;RBFOX3;ARMC3;SLCO1B3;SLC7A14;PLP1;LHFPL4;ESYT3
GTEx Thyroid 20-29 vs 70-79 Up	12/250	0.160481	0.408773	0	0	1.41184	2.58307	SMKR1;APOH;MEIG1;KCNMB2;SLCO1B3;CACNA1B;SMCO2;SOX14;CXCL1;LPA;CRHR1;LRRC52
GTEx Thyroid 20-29 vs 70-79 Down	12/250	0.160481	0.408773	0	0	1.41184	2.58307	CASP14;MYH1;CSRP3;UGT1A1;PAX5;CD1B;FER1L6;ICOSLG;CIDEC;ADIG;CLVS1;CCDC73
GTEx Spleen 20-29 vs 70-79 Down	12/250	0.160481	0.408773	0	0	1.41184	2.58307	ALK;LINGO4;TREML4;SAGE1;IL23R;APOH;TEX35;ESYT3;C16ORF89;MSI1;CACNA1S;C1QL4
GTEx SmallIntestine 20-29 vs 40-49 Down	12/250	0.160481	0.408773	0	0	1.41184	2.58307	CRB2;SPIC;TCL1B;LINGO4;CD163L1;NLRP7;MMP1;NLRP4;DYDC2;CXCL1;FFAR1;PAX5
GTEx Stomach 20-29 vs 70-79 Up	12/250	0.160481	0.408773	0	0	1.41184	2.58307	CYP2C8;KCNE2;EPB42;CCKBR;PLA2G1B;TBX22;CDH22;CXCL17;TMPRSS2;ABCC12;CFC1;IDO1
GTEx Nerve 20-29 vs 60-69 Down	12/250	0.160481	0.408773	0	0	1.41184	2.58307	COMP;ACBD7;SUCNR1;TMEM125;MAP1LC3C;CLDN14;DIRAS2;FFAR4;RGN;MUC7;AOX1;CIDEC
GTEx Heart 20-29 vs 40-49 Up	12/250	0.160481	0.408773	0	0	1.41184	2.58307	AADACL2;COMP;SYNPR;APOH;FGL1;CDH22;ALB;C16ORF89;SOST;RHBDL3;CYP3A4;CYP8B1
GTEx Esophagus 20-29 vs 30-39 Up	12/250	0.160481	0.408773	0	0	1.41184	2.58307	CPA3;GRIA2;MUSK;EPCAM;ITIH6;GJB7;TNR;PTH2R;KCNA5;ICOSLG;IP6K3;RHD
GTEx Brain 20-29 vs 40-49 Up	12/250	0.160481	0.408773	0	0	1.41184	2.58307	ART1;ARMC3;CFI;PRDM16;ATOH8;USH1C;MUC7;CXCL1;RNF183;CYP4F12;EDA2R;ADIG
GTEx Colon 20-29 vs 60-69 Up	12/250	0.160481	0.408773	0	0	1.41184	2.58307	COMP;ALK;SYNPR;PLP1;COL8A1;MMD2;PLA2G5;ZNF732;ZNF676;CRHR1;EDA2R;C12ORF54
GTEx Spleen 20-29 vs 30-39 Up	12/250	0.160481	0.408773	0	0	1.41184	2.58307	ARHGEF35;XK;DAO;EPB42;CEBPE;DIRAS2;OR52N1;MUC7;GAD2;OR6N1;PTH2R;MFSD2B
GTEx Muscle 20-29 vs 40-49 Up	12/250	0.160481	0.408773	0	0	1.41184	2.58307	COMP;GRIA2;PSD2;KCNC2;PLA2G1B;NME9;FAM180B;MUC7;SYT14;GDPD4;OSTN;EDA2R
GTEx SalivaryGland 20-29 vs 40-49 Up	11/250	0.251122	0.525604	0	0	1.28681	1.77814	DKK4;ADH4;IL22;CASP14;LRRC18;GAD2;LHFPL4;CYP2F1;CD1B;WFDC5;CIDEC
GTEx Spleen 20-29 vs 50-59 Up	11/250	0.251122	0.525604	0	0	1.28681	1.77814	COMP;MYH1;CALCB;OR52N1;MYBPH;TACR1;CYP3A4;EDA2R;PSORS1C1;OR3A1;HS3ST2
GTEx Vagina 20-29 vs 60-69 Up	11/250	0.251122	0.525604	0	0	1.28681	1.77814	ADH4;FGF9;CR1L;RSPO3;C16ORF89;CNTN2;KCNA5;PLA2G5;OSTN;ZNF534;TRPM3
GTEx Uterus 20-29 vs 50-59 Up	11/250	0.251122	0.525604	0	0	1.28681	1.77814	CPNE9;ETV7;GRIA2;CLUL1;GRM4;APOH;MATN1;MUC7;IL12A;SLC6A11;EDA2R
GTEx Esophagus 20-29 vs 50-59 Down	11/250	0.251122	0.525604	0	0	1.28681	1.77814	DKK4;RP1L1;PCYT1B;RBFOX3;SLC7A14;CXCL17;MUC7;NOS1;GRPR;CD1B;IDO1
GTEx Testis 20-29 vs 50-59 Down	11/250	0.251122	0.525604	0	0	1.28681	1.77814	GGTLC2;SLC22A24;OR52N1;CTAGE9;MUC7;TAAR2;ZP1;OR4C3;LRRC52;RHD;CCL26
GTEx Lung 20-29 vs 50-59 Up	11/250	0.251122	0.525604	0	0	1.28681	1.77814	COMP;FRMPD4;PTGDR2;VWC2;SOX14;DUXA;ZNF676;SMIM9;EDA2R;IDO1;ELAVL3
GTEx Bladder 20-29 vs 50-59 Down	11/250	0.251122	0.525604	0	0	1.28681	1.77814	ALDH3B2;SLC9A4;CXADR;SOWAHB;UGT1A1;GJB6;WNT7B;CXCL17;ILDR1;TMPRSS2;CYP4F11
GTEx Vagina 20-29 vs 30-39 Up	11/250	0.251122	0.525604	0	0	1.28681	1.77814	ADH4;OTOA;LINGO4;MMP1;FGL1;SLC7A14;FAM228A;TNR;CYP4F11;HPCAL4;POU3F3
GTEx Skin 20-29 vs 60-69 Up	11/250	0.251122	0.525604	0	0	1.28681	1.77814	CRB2;PIWIL1;RFX8;ISL2;UCHL1;LRRC18;FGF9;SLC7A14;LHFPL4;C16ORF89;LOXL4
GTEx Skin 20-29 vs 60-69 Down	11/250	0.251122	0.525604	0	0	1.28681	1.77814	GLRA2;SEC14L6;LRRC38;AMBN;GPR22;FABP9;MUC7;LYG2;SOST;DGAT2L6;CIDEC
GTEx Heart 20-29 vs 60-69 Up	11/250	0.251122	0.525604	0	0	1.28681	1.77814	COMP;ADH4;PCYT1B;ALB;C4ORF47;C16ORF89;OSTN;SOST;CHRDL1;CYP8B1;EDA2R
GTEx Esophagus 20-29 vs 70-79 Down	11/250	0.251122	0.525604	0	0	1.28681	1.77814	IL22;SLC9A4;SOWAHB;PLA2G1B;GJB6;CXCL17;MUC7;TMPRSS2;CNFN;KLK10;TGM3
GTEx AdrenalGland 20-29 vs 40-49 Down	11/250	0.251122	0.525604	0	0	1.28681	1.77814	ART1;ENPEP;PCYT1B;GRM4;CAV3;SOWAHB;CLDN14;OLIG2;CACNG1;OR52N2;RHD
GTEx Stomach 20-29 vs 60-69 Up	11/250	0.251122	0.525604	0	0	1.28681	1.77814	CYP2C8;SLC9A4;KCNE2;TMEM125;RFX6;PLGLB1;CXCL17;MUC7;CLDN18;IRF6;CFC1
GTEx Prostate 20-29 vs 50-59 Down	11/250	0.251122	0.525604	0	0	1.28681	1.77814	RP1L1;KCNC2;TBX22;FGL1;LRRC9;CYP3A43;ITIH6;MUC7;UTS2;NOS1;BEST3
GTEx Pituitary 20-29 vs 70-79 Down	11/250	0.251122	0.525604	0	0	1.28681	1.77814	KIRREL3;CCKBR;LRRC18;NLRP7;GAD2;FFAR1;AIPL1;OLIG2;CACNG3;IDO1;CNTNAP4
GTEx Brain 20-29 vs 50-59 Down	11/250	0.251122	0.525604	0	0	1.28681	1.77814	CSRP3;SUCNR1;CALCR;SOWAHB;FRMPD4;KCNC2;LAMB4;TWIST2;RSPO3;PAX5;KCNH1
GTEx Thyroid 20-29 vs 30-39 Up	11/250	0.251122	0.525604	0	0	1.28681	1.77814	COMP;CPA3;ADH4;PIWIL1;GLYATL2;CALCR;C9;APOH;TAS2R46;CACNA1B;KCNA5
GTEx Blood 20-29 vs 50-59 Down	11/250	0.251122	0.525604	0	0	1.28681	1.77814	NECAB2;ACBD7;TCL1B;SAMD15;SERPINE3;PRDM5;CHST13;ACSM4;C15ORF65;AP3B2;CYP19A1
GTEx Kidney 20-29 vs 30-39 Up	11/250	0.251122	0.525604	0	0	1.28681	1.77814	CPA3;ALK;TRPC7;SLC22A6;RFX6;DPYS;MUC7;CHST13;SYT14;ADAM7;CCL26
GTEx Colon 20-29 vs 70-79 Down	11/250	0.251122	0.525604	0	0	1.28681	1.77814	GUCY2C;TMEM125;SOWAHB;UGT1A1;EPCAM;FFAR4;ILDR1;TMPRSS2;FER1L6;CFTR;BCL2L14
GTEx Blood 20-29 vs 40-49 Up	11/250	0.251122	0.525604	0	0	1.28681	1.77814	UCHL1;SOWAHB;CLDN14;WT1;GALNT18;RNF207;ZNF215;RNF183;CFTR;EDA2R;BCL2L14
GTEx Uterus 20-29 vs 40-49 Up	10/250	0.367104	0.583048	0	0	1.16319	1.16564	AADACL2;MYH1;OXTR;PLA2G1B;APOH;ALB;LHFPL4;WFDC10B;CACNG1;EDA2R
GTEx Vagina 20-29 vs 70-79 Down	10/250	0.367104	0.583048	0	0	1.16319	1.16564	MESP2;ALDH3B2;CXADR;GJB6;CKMT1A;TMPRSS2;MAL2;CNFN;WFDC5;TGM3
GTEx Spleen 20-29 vs 50-59 Down	10/250	0.367104	0.583048	0	0	1.16319	1.16564	NECAB2;TCL1B;IL23R;NLRP4;FAM180B;TEX35;OR52K1;BEST3;C4ORF45;RHD
GTEx SalivaryGland 20-29 vs 50-59 Down	10/250	0.367104	0.583048	0	0	1.16319	1.16564	SPIC;MYH1;CSRP3;ARHGEF35;MMP1;WNT9B;MYBPH;USH1C;SYT14;TGM3
GTEx Thyroid 20-29 vs 50-59 Down	10/250	0.367104	0.583048	0	0	1.16319	1.16564	PCSK1;KCNG3;UGT1A1;SERPINE3;MUC7;FFAR1;PAX5;NPTX2;CIDEC;CCDC73
GTEx Prostate 20-29 vs 70-79 Up	10/250	0.367104	0.583048	0	0	1.16319	1.16564	COMP;MFAP4;ANKFN1;ALX3;KIAA1549L;SMCO2;TNR;FFAR1;GDPD4;HPCAL4
GTEx BloodVessel 20-29 vs 30-39 Down	10/250	0.367104	0.583048	0	0	1.16319	1.16564	CCKBR;MAP1LC3C;WT1;PLA2G1B;MYBPH;TMPRSS2;WFDC10B;CIDEC;TGM3;CDC25A
GTEx AdrenalGland 20-29 vs 70-79 Up	10/250	0.367104	0.583048	0	0	1.16319	1.16564	ADH4;HPN;CACNA1B;USH1C;SLC5A11;MUC7;KLRG2;SLC6A12;CXCL1;CYP3A4
GTEx Heart 20-29 vs 30-39 Down	10/250	0.367104	0.583048	0	0	1.16319	1.16564	CRB2;PCSK1;MYH1;GRM4;LRRC38;DIRAS2;DAW1;TNR;MYH4;CIDEC
GTEx Esophagus 20-29 vs 40-49 Down	10/250	0.367104	0.583048	0	0	1.16319	1.16564	DKK4;LMO1;IL22;CCKBR;ESRRB;CCDC87;MSI1;KLK10;TGM3;IDO1
GTEx Bladder 20-29 vs 40-49 Down	10/250	0.367104	0.583048	0	0	1.16319	1.16564	ATP8A2;CAV3;CKMT1A;HSD17B2;DNAJC22;SLC6A11;MSI1;LPA;WFDC5;GPR158
GTEx Lung 20-29 vs 50-59 Down	10/250	0.367104	0.583048	0	0	1.16319	1.16564	FA2H;ALDH3B2;WNT7B;FGL1;LRRC9;CXCL17;CCDC87;CXCL1;CFTR;LRRC52
GTEx BloodVessel 20-29 vs 70-79 Down	10/250	0.367104	0.583048	0	0	1.16319	1.16564	GLYATL2;TOX2;MAP1LC3C;TMEM132B;WNT9B;USH1C;TMPRSS2;CIDEC;CDC25A;HS3ST2
GTEx Breast 20-29 vs 30-39 Up	10/250	0.367104	0.583048	0	0	1.16319	1.16564	CPA3;P2RX6;OTOA;ANKFN1;GJB6;FAM180B;VWC2;SLC5A11;GRPR;C1QL4
GTEx AdrenalGland 20-29 vs 30-39 Up	10/250	0.367104	0.583048	0	0	1.16319	1.16564	SAGE1;APOH;MUC7;KLRG2;SLC6A12;GRPR;CYP3A4;LRRC3C;GLDN;ICOSLG
GTEx AdrenalGland 20-29 vs 30-39 Down	10/250	0.367104	0.583048	0	0	1.16319	1.16564	CASP14;PCYT1B;CITED1;SOWAHB;CKMT1A;CHST13;C5ORF60;ZP1;FFAR1;ZNF534
GTEx Pancreas 20-29 vs 70-79 Up	10/250	0.367104	0.583048	0	0	1.16319	1.16564	COMP;FGF5;LINGO4;MMP1;FGL1;SLCO1B3;RBM20;PDZD9;TAS2R19;CCDC73
GTEx Vagina 20-29 vs 30-39 Down	10/250	0.367104	0.583048	0	0	1.16319	1.16564	SLC22A6;FFAR4;TMPRSS2;DYDC2;OR1J1;C12ORF40;CYP2F1;FABP12;TGM3;LRRC52
GTEx Blood 20-29 vs 60-69 Up	10/250	0.367104	0.583048	0	0	1.16319	1.16564	ADH4;DAO;APOH;C9;DPYS;FGL1;ALB;CYP2E1;CYP3A4;IDO1
GTEx Colon 20-29 vs 40-49 Up	10/250	0.367104	0.583048	0	0	1.16319	1.16564	COMP;PIWIL1;PLA2G1B;SLCO1B3;C4ORF47;PLA2G5;ZNF676;C1QL4;EDA2R;HS3ST2
GTEx Nerve 20-29 vs 50-59 Down	10/250	0.367104	0.583048	0	0	1.16319	1.16564	CSRP3;LINGO4;TMEM125;MAP1LC3C;CLDN14;COL4A4;DIRAS2;MUC7;AOX1;CIDEC
GTEx AdiposeTissue 20-29 vs 50-59 Down	10/250	0.367104	0.583048	0	0	1.16319	1.16564	ALK;ADH4;WT1;LRRC9;FFAR4;ANKRD53;MUC7;DAW1;GPT;CIDEC
GTEx AdiposeTissue 20-29 vs 40-49 Down	10/250	0.367104	0.583048	0	0	1.16319	1.16564	ALK;ADH4;CITED1;WT1;LRRC9;OR52N1;ANKRD53;DAW1;OR2B11;GPT
GTEx Nerve 20-29 vs 40-49 Down	10/250	0.367104	0.583048	0	0	1.16319	1.16564	ART1;LINGO4;TMEM125;MAP1LC3C;CLDN14;MMP1;MUC7;GAD2;DUXA;CIDEC
GTEx Heart 20-29 vs 70-79 Up	10/250	0.367104	0.583048	0	0	1.16319	1.16564	COMP;APOH;FGL1;ALB;MARVELD3;CHRDL1;CYP8B1;CFB;EDA2R;RHD
GTEx Heart 20-29 vs 60-69 Down	10/250	0.367104	0.583048	0	0	1.16319	1.16564	FGF5;RYR2;CSRP3;CXADR;PTGDR2;GPR22;MAP1LC3B2;TMEM38A;BVES;ABCC12
GTEx Lung 20-29 vs 60-69 Up	10/250	0.367104	0.583048	0	0	1.16319	1.16564	COMP;UGT1A1;FRMPD4;VWC2;RBM20;KCNA5;OSTN;ZNF676;EDA2R;IDO1
GTEx Testis 20-29 vs 60-69 Down	10/250	0.367104	0.583048	0	0	1.16319	1.16564	MYH1;OR52H1;SLCO1B3;MUC7;TAAR2;DUXA;ZP1;CACNG1;OR4C3;CCL26
GTEx AdiposeTissue 20-29 vs 30-39 Down	10/250	0.367104	0.583048	0	0	1.16319	1.16564	ALK;ADH4;CITED1;WT1;LRRC9;ANKRD53;ADORA1;MUC7;DAW1;CXCL1
GTEx Nerve 20-29 vs 30-39 Up	10/250	0.367104	0.583048	0	0	1.16319	1.16564	DKK4;FGF5;CALR3;FIGLA;CNTN2;PTH2R;ZNF676;CPA6;UTF1;IDO1
GTEx Lung 20-29 vs 70-79 Down	10/250	0.367104	0.583048	0	0	1.16319	1.16564	CALCR;PLA2G1B;FGL1;CXCL17;ILDR1;KLRG2;CCDC87;CD1B;CFTR;LRRC52
GTEx Thyroid 20-29 vs 60-69 Up	10/250	0.367104	0.583048	0	0	1.16319	1.16564	SYNPR;LMX1A;APOH;WNT7B;MYH15;SLCO1B3;CACNA1B;CXCL1;OSTN;LPA
GTEx Prostate 20-29 vs 40-49 Down	10/250	0.367104	0.583048	0	0	1.16319	1.16564	DKK4;OTOA;DPYS;LRRC9;LAMB4;CACNA1B;MUC7;UTS2;PDZD9;C1QL4
GTEx Breast 20-29 vs 40-49 Down	10/250	0.367104	0.583048	0	0	1.16319	1.16564	GLRA2;SEC14L6;FFAR4;GJB7;SLC7A13;TRIM36;CACNG1;ICOSLG;ABCC12;CNTNAP4
GTEx Stomach 20-29 vs 60-69 Down	10/250	0.367104	0.583048	0	0	1.16319	1.16564	RP1L1;CASP14;SUCNR1;CR1L;CEBPE;WNT9B;CCDC87;CYP4F11;GTSE1;CIDEC
GTEx AdiposeTissue 20-29 vs 60-69 Up	10/250	0.367104	0.583048	0	0	1.16319	1.16564	COMP;DPYS;DIRAS2;HSD17B2;FAM180B;OSTN;ZNF676;EDA2R;F2RL2;IDO1
GTEx Liver 20-29 vs 30-39 Down	10/250	0.367104	0.583048	0	0	1.16319	1.16564	ACBD7;CASP14;MUCL1;MMP1;SMOX;WNT9B;OXT;NPTX2;SOX4;CCL26
GTEx Heart 20-29 vs 50-59 Down	10/250	0.367104	0.583048	0	0	1.16319	1.16564	FGF5;CSRP3;CXADR;LRRC38;DAW1;MAP1LC3B2;CHAC2;BVES;BEST3;CFTR
GTEx Stomach 20-29 vs 30-39 Down	10/250	0.367104	0.583048	0	0	1.16319	1.16564	TPTE2;CASP14;CR1L;CEBPE;SLC7A14;OXT;CACNA1S;SOST;CYP4F11;GTSE1
GTEx Pancreas 20-29 vs 50-59 Up	10/250	0.367104	0.583048	0	0	1.16319	1.16564	COMP;SLCO1B3;SLC6A12;COL8A1;SLC6A11;HSD17B13;LYG2;CYP3A4;EDA2R;IDO1
GTEx BloodVessel 20-29 vs 50-59 Down	10/250	0.367104	0.583048	0	0	1.16319	1.16564	LMO1;GLYATL2;PCYT1B;MAP1LC3C;SHOX;USH1C;AOX1;CACNA1S;BVES;CDC25A
GTEx Vagina 20-29 vs 70-79 Up	9/250	0.501257	0.67333	0	0	1.04095	0.718917	COMP;ADH4;GRIA2;FGF9;WT1;RSPO3;CYP19A1;CRHR1;EDA2R
GTEx Kidney 20-29 vs 40-49 Down	9/250	0.501257	0.67333	0	0	1.04095	0.718917	GLYATL2;MMP26;WNT7B;HSD17B2;SLC7A13;C1QL4;CRHR1;CDRT1;CNTNAP4
GTEx Thyroid 20-29 vs 50-59 Up	9/250	0.501257	0.67333	0	0	1.04095	0.718917	LMX1A;ARMC3;WNT7B;SLCO1B3;TAS2R46;CACNA1B;SOX14;CXCL1;LPA
GTEx Pancreas 20-29 vs 30-39 Up	9/250	0.501257	0.67333	0	0	1.04095	0.718917	COMP;ARHGEF35;FIGLA;DPYS;SLC6A12;COL8A1;GDPD4;CPA6;GLDN
GTEx Stomach 20-29 vs 50-59 Down	9/250	0.501257	0.67333	0	0	1.04095	0.718917	LMO1;TREML4;CEBPE;ADAM11;KCNA5;GRPR;CIDEC;POU3F3;CCL26
GTEx Esophagus 20-29 vs 40-49 Up	9/250	0.501257	0.67333	0	0	1.04095	0.718917	ANKFN1;FGF8;FGF9;LMX1A;FAM186A;SHOX;GAD2;CRHR1;EDA2R
GTEx Lung 20-29 vs 40-49 Down	9/250	0.501257	0.67333	0	0	1.04095	0.718917	RP1L1;FUT5;ARHGEF35;TBX22;FGL1;WNT9B;CCDC87;FFAR1;LRRC52
GTEx Ovary 20-29 vs 70-79 Down	9/250	0.501257	0.67333	0	0	1.04095	0.718917	NLRP8;PIWIL3;NLRP7;FIGLA;MMP1;DPPA3;LRRC38;NLRP4;LRRC3C
GTEx BloodVessel 20-29 vs 60-69 Up	9/250	0.501257	0.67333	0	0	1.04095	0.718917	FGF5;GRIA2;CLDN14;WSCD2;KCNMB2;C4ORF47;TNR;SOST;EDA2R
GTEx Nerve 20-29 vs 40-49 Up	9/250	0.501257	0.67333	0	0	1.04095	0.718917	FGF5;GJB6;DPYS;KCNMB2;SLC6A13;ZNF676;EDA2R;F2RL2;OR52N2
GTEx Nerve 20-29 vs 30-39 Down	9/250	0.501257	0.67333	0	0	1.04095	0.718917	ART1;COMP;CSRP3;MAP1LC3C;MUC7;TMPRSS2;SOST;BEST3;CIDEC
GTEx Spleen 20-29 vs 60-69 Up	9/250	0.501257	0.67333	0	0	1.04095	0.718917	MARVELD3;STMN4;SLC6A11;SYT14;EDA2R;GPR158;OR52N2;KCNH1;CNTNAP4
GTEx Vagina 20-29 vs 40-49 Up	9/250	0.501257	0.67333	0	0	1.04095	0.718917	WT1;MMP1;PLA2G1B;FGL1;KCNMB2;TEX11;VWC2;C16ORF89;POU3F3
GTEx Kidney 20-29 vs 60-69 Up	9/250	0.501257	0.67333	0	0	1.04095	0.718917	TRPC7;TEX11;MUC7;SYT14;ADAM7;CYP4F11;CFTR;OR52N2;CCL26
GTEx Colon 20-29 vs 30-39 Down	9/250	0.501257	0.67333	0	0	1.04095	0.718917	GUCY2C;TMEM125;UGT1A1;EPCAM;CKMT1A;ILDR1;TMPRSS2;FER1L6;CFTR
GTEx Thyroid 20-29 vs 60-69 Down	9/250	0.501257	0.67333	0	0	1.04095	0.718917	ART1;PCSK1;UGT1A1;SERPINE3;WNT9B;USH1C;CYP19A1;CIDEC;CCDC73
GTEx Vagina 20-29 vs 50-59 Down	9/250	0.501257	0.67333	0	0	1.04095	0.718917	DKK4;MESP1;FUT5;NLRP7;TMPRSS2;ZP1;NOS1;CD1B;TGM3
GTEx Kidney 20-29 vs 70-79 Down	9/250	0.501257	0.67333	0	0	1.04095	0.718917	LMO1;MYH1;WNT7B;ESRRB;CYP3A43;ATP2B3;CRHR1;LRRC52;ELAVL3
GTEx SalivaryGland 20-29 vs 60-69 Down	9/250	0.501257	0.67333	0	0	1.04095	0.718917	SPIC;MYH1;MMP1;PLA2G1B;APOH;AMBN;FGL1;ALB;MYBPH
GTEx Stomach 20-29 vs 70-79 Down	9/250	0.501257	0.67333	0	0	1.04095	0.718917	FGF5;MYH1;GLYATL2;CALCB;MUCL1;C9;WNT9B;IL12A;CIDEC
GTEx AdrenalGland 20-29 vs 40-49 Up	9/250	0.501257	0.67333	0	0	1.04095	0.718917	ADH4;FRMPD4;SAGE1;APOH;C9;FGL1;HPN;MMD2;GLDN
GTEx Prostate 20-29 vs 50-59 Up	9/250	0.501257	0.67333	0	0	1.04095	0.718917	PPP1R1C;TEX11;HSD17B2;SLCO1B3;SMCO2;MMD2;GDPD4;OSTN;WFDC5
GTEx Testis 20-29 vs 30-39 Up	9/250	0.501257	0.67333	0	0	1.04095	0.718917	CPA3;RBP2;IGFBP5;MMP26;FAM180B;RSPO3;C16ORF89;UTS2;OR2B11
GTEx AdiposeTissue 20-29 vs 70-79 Down	9/250	0.501257	0.67333	0	0	1.04095	0.718917	ACBD7;ALDH3B2;MAP1LC3C;OR52N1;FFAR4;ANKRD53;CXCL17;GLDN;CIDEC
GTEx Heart 20-29 vs 50-59 Up	9/250	0.501257	0.67333	0	0	1.04095	0.718917	COMP;SYNPR;ADH4;APOH;FGL1;ALB;SOST;RHBDL3;EDA2R
GTEx Esophagus 20-29 vs 30-39 Down	9/250	0.501257	0.67333	0	0	1.04095	0.718917	CCKBR;MMP1;SMKR1;PLA2G1B;CHST13;CXCL1;WFDC10B;IDO1;ADIG
GTEx BloodVessel 20-29 vs 40-49 Up	9/250	0.501257	0.67333	0	0	1.04095	0.718917	GRIA2;WSCD2;KCNMB2;TNR;SOST;ICOSLG;EDA2R;F2RL2;IDO1
GTEx Pancreas 20-29 vs 40-49 Up	9/250	0.501257	0.67333	0	0	1.04095	0.718917	COMP;LRRC9;CYP3A43;HSD17B13;CYP3A4;VWA5B1;WFDC5;EDA2R;PSORS1C1
GTEx Brain 20-29 vs 50-59 Up	9/250	0.501257	0.67333	0	0	1.04095	0.718917	TREML4;CFI;FAM186A;CXCL1;ZP1;RNF183;OR3A3;EDA2R;CCL26
GTEx SalivaryGland 20-29 vs 30-39 Up	9/250	0.501257	0.67333	0	0	1.04095	0.718917	KCNG3;ITIH6;CTAGE9;MUC7;PTH2R;ZNF534;CYP2F1;ABCC12;RHD
GTEx SalivaryGland 20-29 vs 30-39 Down	9/250	0.501257	0.67333	0	0	1.04095	0.718917	AADACL2;MYH1;CSRP3;MYBPH;CACNA1S;CACNG1;MYH4;TGM3;IP6K3
GTEx Kidney 20-29 vs 50-59 Down	8/250	0.640123	0.764748	0	0	0.92007	0.410439	CITED1;CLDN14;WNT7B;FGL1;ATP2B3;CYP19A1;BMP6;ELAVL3
GTEx SalivaryGland 20-29 vs 40-49 Down	8/250	0.640123	0.764748	0	0	0.92007	0.410439	MYH1;SERPINE3;WT1;MMP1;MYBPH;MUC7;FREM3;RHD
GTEx SmallIntestine 20-29 vs 60-69 Up	8/250	0.640123	0.764748	0	0	0.92007	0.410439	RBP2;CLDN14;APOH;SLCO1B3;LHFPL4;LPA;CYP3A4;RNF152
GTEx SmallIntestine 20-29 vs 70-79 Down	8/250	0.640123	0.764748	0	0	0.92007	0.410439	FGF5;PIWIL1;SAGE1;WT1;ARMC3;CIB4;FFAR4;SPACA7
GTEx Muscle 20-29 vs 30-39 Down	8/250	0.640123	0.764748	0	0	0.92007	0.410439	CASP14;MTRNR2L10;SOWAHB;MAP1LC3C;GJB6;LAMB4;EFR3B;SMIM9
GTEx Breast 20-29 vs 70-79 Up	8/250	0.640123	0.764748	0	0	0.92007	0.410439	CAV3;CLDN14;FIGLA;GJB6;FAM180B;OR9Q1;HSD17B13;CYP19A1
GTEx Pancreas 20-29 vs 30-39 Down	8/250	0.640123	0.764748	0	0	0.92007	0.410439	CTAGE1;CASP14;POTEI;TAS2R46;CXCL1;ADAM7;CACNG1;C4ORF45
GTEx Liver 20-29 vs 40-49 Up	8/250	0.640123	0.764748	0	0	0.92007	0.410439	KIRREL3;ADH4;CYP2C8;DAO;CYP3A43;SLC6A13;GRIK3;TNR
GTEx Testis 20-29 vs 50-59 Up	8/250	0.640123	0.764748	0	0	0.92007	0.410439	CPA3;MFAP4;MMP26;FAM180B;C16ORF89;DGAT2L6;RFPL4AL1;EDA2R
GTEx Testis 20-29 vs 40-49 Down	8/250	0.640123	0.764748	0	0	0.92007	0.410439	ARHGEF35;CYP2A6;ITIH6;MUC7;SOX14;TAAR2;DUXA;OR4C3
GTEx Pancreas 20-29 vs 70-79 Down	8/250	0.640123	0.764748	0	0	0.92007	0.410439	OLFML2B;FRMPD4;MAP1LC3C;DPYS;MYH15;DYDC2;GTSE1;CIDEC
GTEx Muscle 20-29 vs 60-69 Down	8/250	0.640123	0.764748	0	0	0.92007	0.410439	PGBD4;MAP1LC3C;FIGLA;PIH1D2;CHAC2;C15ORF65;CYP4F11;TMEM81
GTEx Pituitary 20-29 vs 50-59 Down	8/250	0.640123	0.764748	0	0	0.92007	0.410439	SYNPR;SLC22A6;NCAN;OXT;AIPL1;OSTN;OLIG2;CACNG3
GTEx Liver 20-29 vs 70-79 Up	8/250	0.640123	0.764748	0	0	0.92007	0.410439	NECAB2;ADH4;CYP2A6;DAO;CYP3A43;SLC6A13;GDPD4;CLVS1
GTEx Esophagus 20-29 vs 60-69 Down	8/250	0.640123	0.764748	0	0	0.92007	0.410439	DKK4;PCYT1B;CCKBR;MMP1;CCDC87;GRPR;CD1B;IDO1
GTEx Liver 20-29 vs 60-69 Up	8/250	0.640123	0.764748	0	0	0.92007	0.410439	CPA3;ADH4;MUSK;CYP3A43;SLC6A13;GRIK3;RFPL4AL1;CLVS1
GTEx Liver 20-29 vs 60-69 Down	8/250	0.640123	0.764748	0	0	0.92007	0.410439	MSR1;OLFML2B;MMP1;CEBPE;SMOX;MAP1LC3B2;NPTX2;CIDEC
GTEx Kidney 20-29 vs 60-69 Down	8/250	0.640123	0.764748	0	0	0.92007	0.410439	GLYATL2;WNT7B;TMEM132B;WNT9B;ICOSLG;CRHR1;ELAVL3;CNTNAP4
GTEx Uterus 20-29 vs 60-69 Up	8/250	0.640123	0.764748	0	0	0.92007	0.410439	ETV7;GRIA2;RFX8;DPYS;MAP1LC3B2;SLC6A11;CYP4F12;EDA2R
GTEx AdrenalGland 20-29 vs 50-59 Down	8/250	0.640123	0.764748	0	0	0.92007	0.410439	CLUL1;GRM4;CAV3;SOWAHB;TNR;CHST13;FFAR1;CACNG3
GTEx AdiposeTissue 20-29 vs 60-69 Down	8/250	0.640123	0.764748	0	0	0.92007	0.410439	ALK;CITED1;TREML4;LRRC9;FFAR4;ANKRD53;GPT;CIDEC
GTEx Liver 20-29 vs 30-39 Up	8/250	0.640123	0.764748	0	0	0.92007	0.410439	KIRREL3;PLA2G1B;CYP3A43;SLC6A13;GRIK3;MUC7;KCNA5;CLVS1
GTEx BloodVessel 20-29 vs 40-49 Down	8/250	0.640123	0.764748	0	0	0.92007	0.410439	LMO1;GLYATL2;BNC1;WNT9B;USH1C;CCDC87;MAPT;BVES
GTEx Muscle 20-29 vs 50-59 Up	8/250	0.640123	0.764748	0	0	0.92007	0.410439	COMP;GRIA2;PSD2;VWC2;MUC7;ADRB1;OSTN;EDA2R
GTEx Muscle 20-29 vs 40-49 Down	8/250	0.640123	0.764748	0	0	0.92007	0.410439	SYNPR;FA2H;ISL2;SOWAHB;MAP1LC3C;FIGLA;FZD7;SHOX
GTEx SmallIntestine 20-29 vs 70-79 Up	7/250	0.767178	0.835234	0	0	0.800537	0.212172	RBP2;CLDN14;FIGLA;SLCO1B3;SMCO2;KCNK16;OSTN
GTEx AdrenalGland 20-29 vs 60-69 Up	7/250	0.767178	0.835234	0	0	0.800537	0.212172	ADH4;CALCB;MUSK;MUC7;UTS2;CYP19A1;GLDN
GTEx Brain 20-29 vs 30-39 Down	7/250	0.767178	0.835234	0	0	0.800537	0.212172	CASP14;ALDH3B2;SUCNR1;MUC7;SOST;IRF6;ICOSLG
GTEx Prostate 20-29 vs 70-79 Down	7/250	0.767178	0.835234	0	0	0.800537	0.212172	OR2C3;CASP14;TMEM125;KCNC2;FGL1;CXCL17;TMPRSS2
GTEx Prostate 20-29 vs 60-69 Down	7/250	0.767178	0.835234	0	0	0.800537	0.212172	OR2C3;KCNC2;FGL1;LRRC9;CYP3A43;CTAGE9;SYT14
GTEx Testis 20-29 vs 40-49 Up	7/250	0.767178	0.835234	0	0	0.800537	0.212172	CPA3;SYNPR;MMP26;PSG6;HPN;UTS2;EDA2R
GTEx Pancreas 20-29 vs 60-69 Up	7/250	0.767178	0.835234	0	0	0.800537	0.212172	COMP;ALK;VWC2;COL8A1;CACNA1S;ABCC12;EDA2R
GTEx Brain 20-29 vs 70-79 Up	7/250	0.767178	0.835234	0	0	0.800537	0.212172	OXTR;ARMC3;NLRP4;CFI;ATOH8;CXCL1;EDA2R
GTEx Ovary 20-29 vs 60-69 Up	7/250	0.767178	0.835234	0	0	0.800537	0.212172	AADACL2;USH1C;DYDC2;MMD2;ZNF676;POU3F3;ANKS1B
GTEx Brain 20-29 vs 60-69 Up	7/250	0.767178	0.835234	0	0	0.800537	0.212172	GGT5;CLDN5;CFI;ATOH8;CXCL1;C1QL4;EDA2R
GTEx Colon 20-29 vs 40-49 Down	7/250	0.767178	0.835234	0	0	0.800537	0.212172	GUCY2C;UGT1A1;EPCAM;MMP1;CKMT1A;TMPRSS2;CFTR
GTEx SmallIntestine 20-29 vs 30-39 Up	7/250	0.767178	0.835234	0	0	0.800537	0.212172	CYP3A43;ITIH6;WNT9B;CYP3A4;FER1L6;LRRC3C;MMP20
GTEx Esophagus 20-29 vs 70-79 Up	7/250	0.767178	0.835234	0	0	0.800537	0.212172	ADH4;SEC14L6;FGF9;LMX1A;ADORA1;CNTN2;CRHR1
GTEx Testis 20-29 vs 60-69 Up	7/250	0.767178	0.835234	0	0	0.800537	0.212172	CPA3;MFAP4;HPN;FAM180B;OR2B11;EDA2R;OR2A25
GTEx Testis 20-29 vs 70-79 Down	7/250	0.767178	0.835234	0	0	0.800537	0.212172	SLC22A24;ALDH3B2;MUCL1;OR1I1;TAAR2;OR4C3;IP6K3
GTEx SmallIntestine 20-29 vs 50-59 Down	7/250	0.767178	0.835234	0	0	0.800537	0.212172	SPIC;TCL1B;LINGO4;MMP1;NLRP4;PAX5;GTSE1
GTEx Lung 20-29 vs 30-39 Down	7/250	0.767178	0.835234	0	0	0.800537	0.212172	FUT5;FGL1;OR2B11;FFAR1;SOST;OLIG2;LRRC52
GTEx Pancreas 20-29 vs 50-59 Down	7/250	0.767178	0.835234	0	0	0.800537	0.212172	LRRC18;MUC7;DYDC2;TRIM36;ZNF534;RHD;KCNH1
GTEx Pancreas 20-29 vs 40-49 Down	7/250	0.767178	0.835234	0	0	0.800537	0.212172	CRB2;LRRC18;TEX11;MMD2;CXCL1;HSF5;CCL26
GTEx Ovary 20-29 vs 50-59 Up	7/250	0.767178	0.835234	0	0	0.800537	0.212172	TEX11;RSPO3;MMD2;CYP19A1;POU3F3;ANKS1B;IDO1
GTEx Uterus 20-29 vs 30-39 Up	7/250	0.767178	0.835234	0	0	0.800537	0.212172	CPNE9;DKK4;TPTE2;ACBD7;SLC7A14;SLC6A11;CPA6
GTEx Kidney 20-29 vs 30-39 Down	7/250	0.767178	0.835234	0	0	0.800537	0.212172	RP1L1;CYP2A6;MUSK;SERPINE3;CRHR1;ELAVL3;CNTNAP4
GTEx SmallIntestine 20-29 vs 60-69 Down	6/250	0.868326	0.901723	0	0	0.682332	0.0963374	SPIC;TCL1B;MMP1;NLRP4;PAX5;HPCAL4
GTEx Liver 20-29 vs 40-49 Down	6/250	0.868326	0.901723	0	0	0.682332	0.0963374	ALK;PCSK1;MMP1;TACR1;SOST;FOXD4L3
GTEx Liver 20-29 vs 50-59 Up	6/250	0.868326	0.901723	0	0	0.682332	0.0963374	CCDC38;MUSK;SLC6A13;MUC7;EDA2R;IP6K3
GTEx SmallIntestine 20-29 vs 30-39 Down	6/250	0.868326	0.901723	0	0	0.682332	0.0963374	SPIC;MMP1;TEX11;CXCL1;PAX5;IDO1
GTEx Pituitary 20-29 vs 40-49 Down	6/250	0.868326	0.901723	0	0	0.682332	0.0963374	C9;UTS2;OXT;AIPL1;IDO1;CCL26
GTEx Spleen 20-29 vs 70-79 Up	6/250	0.868326	0.901723	0	0	0.682332	0.0963374	OLFML2B;FRMPD4;USH1C;ZNF534;EDA2R;INMT
GTEx Pituitary 20-29 vs 60-69 Up	6/250	0.868326	0.901723	0	0	0.682332	0.0963374	GLYATL2;RFX6;HSD17B2;PLA2G5;TACR1;HS3ST2
GTEx Pituitary 20-29 vs 60-69 Down	6/250	0.868326	0.901723	0	0	0.682332	0.0963374	SYNPR;SLC22A6;LRRC38;STMN4;AIPL1;WFDC13
GTEx BloodVessel 20-29 vs 50-59 Up	6/250	0.868326	0.901723	0	0	0.682332	0.0963374	FGF5;GRIA2;WSCD2;KCNMB2;SOST;IDO1
GTEx Muscle 20-29 vs 50-59 Down	6/250	0.868326	0.901723	0	0	0.682332	0.0963374	MYH1;MAP1LC3C;FIGLA;AOX1;C15ORF65;MYH4
GTEx Skin 20-29 vs 50-59 Down	6/250	0.868326	0.901723	0	0	0.682332	0.0963374	GLRA2;AMBN;FABP9;LYG2;DGAT2L6;CIDEC
GTEx Blood 20-29 vs 40-49 Down	6/250	0.868326	0.901723	0	0	0.682332	0.0963374	NECAB2;ACBD7;CEBPE;PRDM5;CHST13;CMTM2
GTEx Thyroid 20-29 vs 40-49 Up	5/250	0.936961	0.947488	0	0	0.565437	0.0368178	CSRP3;POTEI;ATP2B3;LPA;LRRC52
GTEx Brain 20-29 vs 30-39 Up	5/250	0.936961	0.947488	0	0	0.565437	0.0368178	PIWIL1;GJB6;SLC6A11;CXCL1;ZNF676
GTEx Prostate 20-29 vs 60-69 Up	5/250	0.936961	0.947488	0	0	0.565437	0.0368178	COMP;IL23R;SMCO2;PAX5;MMP20
GTEx Prostate 20-29 vs 30-39 Down	5/250	0.936961	0.947488	0	0	0.565437	0.0368178	MMP1;FGL1;STMND1;CXCL1;OR3A1
GTEx Testis 20-29 vs 70-79 Up	5/250	0.936961	0.947488	0	0	0.565437	0.0368178	CPA3;SYNPR;FAM180B;CXCL1;EDA2R
GTEx Spleen 20-29 vs 60-69 Down	5/250	0.936961	0.947488	0	0	0.565437	0.0368178	MESP2;FGF8;COL25A1;KLK10;BEST3
GTEx Testis 20-29 vs 30-39 Down	5/250	0.936961	0.947488	0	0	0.565437	0.0368178	OR52H1;OR52I1;TAAR2;SOST;OR4C3
GTEx Pancreas 20-29 vs 60-69 Down	4/250	0.975555	0.979182	0	0	0.449833	0.0111326	FIGLA;FAM228A;CXCL1;TGM3
GTEx Spleen 20-29 vs 30-39 Down	4/250	0.975555	0.979182	0	0	0.449833	0.0111326	GLYATL2;COL25A1;NLRP4;NXNL2
GTEx Heart 20-29 vs 30-39 Up	3/250	0.992821	0.992821	0	0	0.335504	0.0024172	KCNE2;PLGLB1;WSCD2

## Sheet: Supplementary Table 4
The information of ChIP-seq data from Cristrome DB, used as ground truth data for the trans-regulation and TF-RE binding potential for H1 cell line.
id	TF	cluster	Original cell type
46193	ATF2	H1	H1; Embryonic Stem Cel
46174	ATF3	H1	H1; Embryonic Stem Cel
45690	BACH1	H1	H1; Embryonic Stem Cel
45681	CEBPB	H1	H1; Embryonic Stem Cel
46182	CREB1	H1	H1; Embryonic Stem Cel
50987	CTCF	H1	H1; Embryonic Stem Cel
46177	E2F6	H1	H1; Embryonic Stem Cel
46169	EGR1	H1	H1; Embryonic Stem Cel
46185	GABPA	H1	H1; Embryonic Stem Cel
45696	JUND	H1	H1; Embryonic Stem Cel
45687	MAFK	H1	H1; Embryonic Stem Cel
46180	MAX	H1	H1; Embryonic Stem Cel
45695	MXI1	H1	H1; Embryonic Stem Cel
45691	MYC	H1	H1; Embryonic Stem Cel
45697	NRF1	H1	H1; Embryonic Stem Cel
46194	POU5F1	H1	H1; Embryonic Stem Cel
966	PRDM14	H1	H1; Embryonic Stem Cel
46198	REST	H1	H1; Embryonic Stem Cel
45692	RFX5	H1	H1; Embryonic Stem Cel
46192	RXRA	H1	H1; Embryonic Stem Cel
87048	SMAD2	H1	H1; Embryonic Stem Cel
46190	SP1	H1	H1; Embryonic Stem Cel
46176	SP2	H1	H1; Embryonic Stem Cel
46179	SP4	H1	H1; Embryonic Stem Cel
46167	SRF	H1	H1; Embryonic Stem Cel
45684	TBP	H1	H1; Embryonic Stem Cel
46166	TCF12	H1	H1; Embryonic Stem Cel
46189	TEAD4	H1	H1; Embryonic Stem Cel
46171	USF1	H1	H1; Embryonic Stem Cel
45694	USF2	H1	H1; Embryonic Stem Cel
46170	YY1	H1	H1; Embryonic Stem Cel
45688	ZNF143	H1	H1; Embryonic Stem Cel
4933	NANOG	H1	H1; Embryonic Stem Cel

## Sheet: Supplementary Table 5
The information of HiC data, used as ground truth data for the cis-regulation for PBMCs.
Original Cell Type	Acronym	PBMC Cell Type
Megakaryocytes	MK
Erythroblasts	Ery
Neutrophils	Neu
Monocytes	Mon
Macrophages M0	M0
Macrophages M1	M1
Macrophages M2	M2
Endothelial precursors	EndP
Naïve B cells	nB	naïve B cells
Total B cells	tB
Fetal thymus	FetT
Naïve CD4+ T cells	nCD4	naïve CD4 T cells
Total CD4+ T cells	tCD4
Non-activated total CD4+ T cells	naCD4
Activated total CD4+ T cells	aCD4
Naïve CD8+ T cells	nCD8	naïve CD8 T cells
Total CD8+ T cells	tCD8

## Sheet: Supplementary Table 6
Number of other methods outperform LINGER based on the cell type specific TF-RE binding potential of PBMCs
			AUC					AUPR ratio
CistromeID	Transcription factor	Cell type	LINGER	PCC	TFBS	LINGER>PCC	LINGER>TFBS	LINGER	PCC	TFBS	LINGER>PCC	LINGER>TFBS
5967	MYC	naive B cells	0.927023	0.711926	0.736491	TRUE	TRUE	8.1516	1.72979	2.39569	TRUE	TRUE
8481	RUNX1	myeloid DC	0.791681	0.535718	0.638649	TRUE	TRUE	1.99882	1.15013	1.34285	TRUE	TRUE
40215	IRF4	naive B cells	0.797253	0.588273	0.654043	TRUE	TRUE	2.11026	1.15672	1.39054	TRUE	TRUE
41287	STAT1	classical monocytes	0.844206	0.685813	0.648166	TRUE	TRUE	1.70647	1.43704	1.23704	TRUE	TRUE
41288	STAT1	classical monocytes	0.848772	0.636457	0.661196	TRUE	TRUE	2.23171	1.56613	1.36063	TRUE	TRUE
41289	STAT1	classical monocytes	0.837913	0.669528	0.65656	TRUE	TRUE	1.67369	1.38967	1.24236	TRUE	TRUE
41290	STAT1	classical monocytes	0.831491	0.628729	0.654849	TRUE	TRUE	1.95332	1.44928	1.30544	TRUE	TRUE
41301	IRF1	classical monocytes	0.860616	0.643859	0.621178	TRUE	TRUE	2.71705	1.79367	1.35035	TRUE	TRUE
41302	IRF1	classical monocytes	0.861127	0.67541	0.618237	TRUE	TRUE	3.48254	2.32639	1.4059	TRUE	TRUE
41303	IRF1	classical monocytes	0.845382	0.631203	0.62381	TRUE	TRUE	3.13679	1.88743	1.40479	TRUE	TRUE
44092	ETS1	naive CD4 T cells	0.924533	0.777419	0.702306	TRUE	TRUE	5.16921	2.70768	1.91981	TRUE	TRUE
44093	ETS1	naive CD4 T cells	0.921791	0.771449	0.705963	TRUE	TRUE	6.11466	2.82041	2.07096	TRUE	TRUE
44094	ETS1	naive CD4 T cells	0.916475	0.767674	0.699072	TRUE	TRUE	5.11711	2.58595	1.91747	TRUE	TRUE
44097	RUNX1	naive CD4 T cells	0.916423	0.344046	0.687058	TRUE	TRUE	6.74503	0.695769	1.94036	TRUE	TRUE
44098	FOXP3	naive CD4 T cells	0.913012	0.757669	0.688031	TRUE	TRUE	7.18144	2.19976	1.89517	TRUE	TRUE
45178	CTCF	naive B cells	0.800431	0.540935	0.629334	TRUE	TRUE	2.22578	1.06533	1.39278	TRUE	TRUE
45444	CTCF	classical monocytes	0.721325	0.574383	0.625895	TRUE	TRUE	1.88831	1.14021	1.38974	TRUE	TRUE
47435	REST	naive CD4 T cells	0.923433	0.715136	0.724621	TRUE	TRUE	6.95878	1.82093	2.25474	TRUE	TRUE
81223	RUNX1	classical monocytes	0.762173	0.398175	0.684348	TRUE	TRUE	2.44355	0.807251	1.62179	TRUE	TRUE
85986	SPI1	classical monocytes	0.81806	0.775085	0.557299	TRUE	TRUE	3.40105	2.97363	1.17185	TRUE	TRUE
# method better than LINGER						0	0				0	0

## Sheet: Supplementary Table 7
Number of other methods outperform LINGER based on the cell type specific trans-regulatory potential of PBMCs
			AUC									AUPR
CistromeID	Transcription factor	Cell type	LINGER	GENIE3	PCC	PIDC	SCENIC+	LINGER>GENIE3	LINGER>PCC	LINGER>PIDC	LINGER>SCENIC+	LINGER	GENIE3	PCC	PIDC	SCENIC+	LINGER>GENIE3	LINGER>PCC	LINGER>PIDC	LINGER>SCENIC+
5967	MYC	naive B cells	0.720133	0.50278	0.567367	0.505407	0.540907	TRUE	TRUE	TRUE	TRUE	2.41337	1.04041	1.36279	1.00068	1.59184	TRUE	TRUE	TRUE	TRUE
8481	RUNX1	myeloid DC	0.75833	0.530228	0.485805	0.518999	0.518733	TRUE	TRUE	TRUE	TRUE	2.67638	1.03374	0.98447	1.05307	1.15179	TRUE	TRUE	TRUE	TRUE
40215	IRF4	naive B cells	0.707885	0.490454	0.470572	0.500014	0.517287	TRUE	TRUE	TRUE	TRUE	2.0931	1.00297	1.02599	1.03366	1.10647	TRUE	TRUE	TRUE	TRUE
41287	STAT1	classical monocytes	0.757319	0.587763	0.585599	0.565887	0.567662	TRUE	TRUE	TRUE	TRUE	2.66126	1.3611	1.27844	1.30005	1.26174	TRUE	TRUE	TRUE	TRUE
41288	STAT1	classical monocytes	0.735052	0.612114	0.587097	0.602443	0.576049	TRUE	TRUE	TRUE	TRUE	2.40994	1.51558	1.30955	1.62163	1.361	TRUE	TRUE	TRUE	TRUE
41289	STAT1	classical monocytes	0.754067	0.592837	0.624319	0.564787	0.565907	TRUE	TRUE	TRUE	TRUE	2.46949	1.25991	1.37646	1.26075	1.2618	TRUE	TRUE	TRUE	TRUE
41290	STAT1	classical monocytes	0.645342	0.586792	0.561232	0.591723	0.573722	TRUE	TRUE	TRUE	TRUE	1.66554	1.44727	1.3554	1.42816	1.37432	TRUE	TRUE	TRUE	TRUE
41301	IRF1	classical monocytes	0.722744	0.564395	0.626602	0.559914	0.595937	TRUE	TRUE	TRUE	TRUE	2.37782	1.28887	1.6105	1.31505	1.4606	TRUE	TRUE	TRUE	TRUE
41302	IRF1	classical monocytes	0.718801	0.581745	0.649508	0.568066	0.616346	TRUE	TRUE	TRUE	TRUE	2.34226	1.39187	1.73756	1.49799	1.76754	TRUE	TRUE	TRUE	TRUE
41303	IRF1	classical monocytes	0.739622	0.56817	0.622074	0.567014	0.599487	TRUE	TRUE	TRUE	TRUE	2.54147	1.28677	1.59171	1.31816	1.50019	TRUE	TRUE	TRUE	TRUE
44092	ETS1	naive CD4 T cells	0.756436	0.535636	0.539457	0.514152	0.554082	TRUE	TRUE	TRUE	TRUE	2.62171	1.19608	1.28868	1.08114	1.47847	TRUE	TRUE	TRUE	TRUE
44093	ETS1	naive CD4 T cells	0.708142	0.536598	0.528198	0.511098	0.525686	TRUE	TRUE	TRUE	TRUE	2.02918	1.09948	1.09888	1.04192	1.21159	TRUE	TRUE	TRUE	TRUE
44094	ETS1	naive CD4 T cells	0.699544	0.513805	0.514697	0.508889	0.523077	TRUE	TRUE	TRUE	TRUE	2.0348	1.09143	1.07129	1.01789	1.2788	TRUE	TRUE	TRUE	TRUE
44097	RUNX1	naive CD4 T cells	0.728668	0.491875	0.429344	0.489745	0.507541	TRUE	TRUE	TRUE	TRUE	2.22118	0.936489	0.853359	0.963156	1.04098	TRUE	TRUE	TRUE	TRUE
44098	FOXP3	naive CD4 T cells	NA	NA	NA	NA	NA	FALSE	FALSE	FALSE	FALSE	NA	NA	NA	NA	NA	FALSE	FALSE	FALSE	FALSE
45178	CTCF	naive B cells	0.737901	0.512515	0.414808	0.497442	0.493783	TRUE	TRUE	TRUE	TRUE	2.68894	1.04634	0.789832	0.996904	0.958938	TRUE	TRUE	TRUE	TRUE
45444	CTCF	classical monocytes	0.745821	0.485436	0.441176	0.465374	0.501313	TRUE	TRUE	TRUE	TRUE	2.51141	0.961726	0.843126	0.949621	1.00706	TRUE	TRUE	TRUE	TRUE
47435	REST	naive CD4 T cells	0.642877	0.483392	0.541923	0.476524	0.500607	TRUE	TRUE	TRUE	TRUE	1.45589	1.01238	1.06198	1.01375	1.00979	TRUE	TRUE	TRUE	TRUE
81223	RUNX1	classical monocytes	0.598801	0.490682	0.434936	0.476962	0.509408	TRUE	TRUE	TRUE	TRUE	1.57976	1.04406	0.888188	1.01431	1.03709	TRUE	TRUE	TRUE	TRUE
85986	SPI1	classical monocytes	0.69356	0.56877	0.650755	0.570738	0.626552	TRUE	TRUE	TRUE	TRUE	2.00603	1.18669	1.81752	1.35528	1.66031	TRUE	TRUE	TRUE	TRUE
# method better than LINGER								0	0	0	0						0	0	0	0
Note that all genes are not positive in the ground trurh, so AUC and AUPR ratio are not availiable.

## Sheet: Supplementary Table 8
The information of perturbation data from KnockTF database, used as ground truth data for the trans-regulation for PBMC data.
Dataset ID	TF	Molecular Type	Knock-Method	Biosample Type	Tissue Type	Biosample Name	PBMCs cell type
DataSet_01_32	STAT6	TF	siRNA	Primary cell	Peripheral_blood	CD4+ T cells	naive CD4 T cells
DataSet_01_162	ELK1	TF	siRNA	Primary cell	Peripheral_blood	CD4+ T cells	naive CD4 T cells
DataSet_01_163	GATA3	TF	siRNA	Primary cell	Peripheral_blood	CD4+ T cells	naive CD4 T cells
DataSet_01_164	JUN	TF	siRNA	Primary cell	Peripheral_blood	CD4+ T cells	naive CD4 T cells
DataSet_01_165	MAF	TF	siRNA	Primary cell	Peripheral_blood	CD4+ T cells	naive CD4 T cells
DataSet_01_166	NFATC3	TF	siRNA	Primary cell	Peripheral_blood	CD4+ T cells	naive CD4 T cells
DataSet_01_167	NFKB1	TF	siRNA	Primary cell	Peripheral_blood	CD4+ T cells	naive CD4 T cells
DataSet_01_168	STAT3	TF	siRNA	Primary cell	Peripheral_blood	CD4+ T cells	naive CD4 T cells
